# Supplementary material for: Primary Site of Coxsackievirus B Replication in the Small Intestines: No Proof of Peyer’s Patches Involvement
Source: Microorganisms. 2021 Dec 16;9(12):2600. doi: 10.3390/microorganisms9122600 (PMC8709031; doi:10.3390/microorganisms9122600)
Supplement: Supplementary file 1 [file microorganisms-09-02600-s001.zip]

Archive with 1 entries (1 files):
- microorganisms-1185696-supplementary.pdf
